# Supplementary material for: Altered Brain Arginine Metabolism and Polyamine System in a P301S Tauopathy Mouse Model: A Time-Course Study
Source: Int J Mol Sci. 2022 May 27;23(11):6039. doi: 10.3390/ijms23116039 (PMC9181759; doi:10.3390/ijms23116039)
Supplement: Supplementary file 1 [file ijms-23-06039-s001.zip]

Archive with 1 entries (1 files):
- ijms-1724516-supplementary.pdf
